# Supplementary material for: Increasing the throughput of crystallization condition screens: Challenges and pitfalls of acoustic dispensing systems
Source: MethodsX. 2019 Sep 25;6:2230–6. doi: 10.1016/j.mex.2019.09.030 (PMC6812406; doi:10.1016/j.mex.2019.09.030)
Supplement: Supplementary file 2 [file mmc2.xlsx]

## Sheet: Conditions composition list
JBScreen JCSG++
#	Well	Composition		Successful transfer	Error + No Exception	Error + Exception
1	A1	50 % v/v Polyethylene glycol 400, 200 mM Lithium sulfate, 100 mM Sodium acetate; pH 4.5		✓
2	A2	20 % w/v Polyethylene glycol 3 000, 100 mM tri-Sodium citrate; pH 5.5		✓
3	A3	20 % w/v Polyethylene glycol 3 350, 200 mM di-Ammonium hydrogen citrate; pH 5.0		✓
4	A4	30 % v/v 2-Methyl-2 4-pentanediol, 20 mM Calcium chloride, 100 mM Sodium acetate; pH 4.6		✓
5	A5	20 % w/v Polyethylene glycol 3 350, 200 mM Magnesium formate; pH 5.9		✓
6	A6	20 % w/v Polyethylene glycol 1 000, 200 mM Lithium sulfate, 100 mM Potassium phosphate citrate; pH 4.2		✓
7	A7	20 % w/v Polyethylene glycol 8 000, 100 mM CHES; pH 9.5		✓
8	A8	20 % w/v Polyethylene glycol 3 350, 200 mM Ammonium formate; pH 6.6		✓
9	A9	20 % w/v Polyethylene glycol 3 350, 200 mM Ammonium chloride; pH 6.3		✓
10	A10	20 % w/v Polyethylene glycol 3 350, 200 mM Potassium formate; pH 7.3		✓
11	A11	50 % v/v 2-Methyl-2 4-pentanediol, 200 mM Ammonium di-hydrogen phosphate, 100 mM TRIS; pH 8.5				✗
12	A12	20 % w/v Polyethylene glycol 3 350, 200 mM Potassium nitrate; pH 6.9		✓
13	B1	800 mM Ammonium sulfate, 100 mM tri-Sodium citrate; pH 4.0		✓
14	B2	20 % w/v Polyethylene glycol 3 350, 200 mM Sodium thiocyanate; pH 6.9		✓
15	B3	20 % w/v Polyethylene glycol 6 000, 100 mM BICINE; pH 9.0		✓
16	B4	10 % w/v Polyethylene glycol 8 000, 8 % v/v Ethylene glycol, 100 mM HEPES; pH 7.5		✓
17	B5	40 % v/v 2-Methyl-2 4-pentanediol, 5 % w/v Polyethylene glycol 8 000, 100 mM MES; pH 6.5		✓
18	B6	30 % v/v Ethanol, 5 % w/v Polyethylene glycol 1 000, 100 mM Potassium phosphate citrate; pH 4.2		✓
19	B7	8 % w/v Polyethylene glycol 4 000, 100 mM Sodium acetate; pH 4.6		✓
20	B8	10 % w/v Polyethylene glycol 8 000, 200 mM Magnesium chloride, 100 mM TRIS; pH 7.0		✓
21	B9	20 % w/v Polyethylene glycol 6 000, 100 mM tri-Sodium citrate; pH 5.0		✓
22	B10	50 % v/v Polyethylene glycol 200, 200 mM Magnesium chloride, 100 mM MES; pH 6.5		✓
23	B11	1.6 M tri-Sodium citrate		✓
24	B12	20 % w/v Polyethylene glycol 3 350, 200 mM tri-Potassium citrate; pH 8.3		✓
25	C1	20 % w/v Polyethylene glycol 8 000, 200 mM Sodium chloride, 100 mM Potassium phosphate citrate; pH 4.2		✓
26	C2	20 % w/v Polyethylene glycol 6 000, 1 M Lithium chloride, 100 mM tri-Sodium citrate; pH 4.0		✓
27	C3	20 % w/v Polyethylene glycol 3 350, 200 mM Ammonium nitrate; pH 6.3		✓
28	C4	10 % w/v Polyethylene glycol 6 000, 100 mM HEPES; pH 7.0		✓
29	C5	800 mM Sodium di-hydrogen phosphate, 800 mM Potassium di-hydrogen phosphate, 100 mM HEPES; pH 7.5		✓
30	C6	40 % v/v Polyethylene glycol 300, 100 mM Potassium phosphate citrate; pH 4.2		✓
31	C7	10 % w/v Polyethylene glycol 3 000, 200 mM Zinc acetate, 100 mM Sodium acetate; pH 4.5		✓
32	C8	20 % v/v Ethanol, 100 mM TRIS; pH 8.5		✓
33	C9	25 % v/v 1 2-Propanediol, 10 % v/v Glycerol, 100 mM Sodium Potassium phosphate; pH 6.2		✓
34	C10	10 % w/v Polyethylene glycol 20 000, 2 % v/v 1 4-Dioxane, 100 mM BICINE; pH 9.0		✓
35	C11	2 M Ammonium sulfate, 100 mM Sodium acetate; pH 4.6		✓
36	C12	10 % w/v Polyethylene glycol 1 000, 10 % w/v Polyethylene glycol 8 000		✓
37	D1	24 % w/v Polyethylene glycol 1 500, 20 % v/v Glycerol		✓
38	D2	30 % v/v Polyethylene glycol 400, 200 mM Magnesium chloride, 100 mM HEPES; pH 7.5		✓
39	D3	50 % v/v Polyethylene glycol 200, 200 mM Sodium chloride, 100 mM Sodium Potassium phosphate; pH 6.2		✓
40	D4	30 % w/v Polyethylene glycol 8 000, 200 mM Lithium sulfate, 100 mM Sodium acetate; pH 4.5		✓
41	D5	70 % v/v 2-Methyl-2 4-pentanediol, 100 mM HEPES; pH 7.5				✗
42	D6	20 % w/v Polyethylene glycol 8 000, 200 mM Magnesium chloride, 100 mM TRIS; pH 8.5		✓
43	D7	40 % v/v Polyethylene glycol 400, 200 mM Lithium sulfate, 100 mM TRIS; pH 8.5		✓
44	D8	40 % v/v 2-Methyl-2 4-pentanediol, 100 mM TRIS; pH 8.0		✓
45	D9	25.5 % w/v Polyethylene glycol 4 000, 15 % v/v Glycerol, 170 mM Ammonium sulfate		✓
46	D10	40 % v/v Polyethylene glycol 300, 200 mM Calcium acetate, 100 mM MES; pH 6.5		✓
47	D11	14 % v/v 2-Propanol, 30 % v/v Glycerol, 140 mM Calcium chloride, 70 mM Sodium acetate; pH 4.6		✓
48	D12	16 % w/v Polyethylene glycol 8 000, 20 % v/v Glycerol, 40 mM Potassium di-hydrogen phosphate		✓
49	E1	1 M tri-Sodium citrate, 100 mM MES; pH 6.5		✓
50	E2	2 M Ammonium sulfate, 200 mM Sodium chloride, 100 mM MES; pH 6.5		✓
51	E3	10 % v/v 2-Propanol, 200 mM Sodium chloride, 100 mM HEPES; pH 7.5		✓
52	E4	1.26 M Ammonium sulfate, 200 mM Lithium sulfate, 100 mM TRIS; pH 8.5		✓
53	E5	40 % v/v 2-Methyl-2 4-pentanediol, 100 mM CAPS; pH 10.5		✓
54	E6	20 % w/v Polyethylene glycol 3 000, 200 mM Zinc acetate, 100 mM Imidazole; pH 8.0		✓
55	E7	10 % v/v 2-Propanol, 200 mM Zinc acetate, 100 mM MES; pH 6.5		✓
56	E8	1 M di-Ammonium hydrogen phosphate, 100 mM Sodium acetate; pH 4.5		✓
57	E9	1.6 M Magnesium sulfate, 100 mM MES; pH 6.5		✓
58	E10	10 % w/v Polyethylene glycol 6 000, 100 mM BICINE; pH 9.0		✓
59	E11	14.4 % w/v Polyethylene glycol 8 000, 20 % v/v Glycerol, 160 mM Calcium acetate, 80 mM MES; pH 6.5		✓
60	E12	10 % w/v Polyethylene glycol 8 000, 100 mM Imidazole; pH 8.0		✓
61	F1	30 % v/v Jeffamine® M-600, 50 mM Cesium chloride, 100 mM MES; pH 6.5			✗
62	F2	3.15 M Ammonium sulfate, 100 mM tri-Sodium citrate; pH 5.0		✓
63	F3	20 % v/v 2-Methyl-2 4-pentanediol, 100 mM TRIS; pH 8.0		✓
64	F4	20 % v/v Jeffamine® M-600, 100 mM HEPES; pH 7.5		✓
65	F5	50 % v/v Ethylene glycol, 200 mM Magnesium chloride, 100 mM TRIS; pH 8.5		✓
66	F6	10 % v/v 2-Methyl-2 4-pentanediol, 100 mM BICINE; pH 9.0		✓
67	F7	800 mM di-Sodium succinate; pH 7.0		✓
68	F8	2.1 M di-Sodium DL-malate; pH 7.0		✓
69	F9	2.4 M di-Sodium malonate; pH 7.0		✓
70	F10	0.5 % w/v Jeffamine® ED-2001; pH 7.0, 1.1 M di-Sodium malonate, 100 mM HEPES; pH 7.0		✓
71	F11	1 % w/v Polyethylene glycol monomethyl ether 2 000, 1 M di-Sodium succinate, 100 mM HEPES; pH 7.0		✓
72	F12	30 % v/v Jeffamine® M-600; pH 7.0, 100 mM HEPES; pH 7.0		✓
73	G1	30 % w/v Jeffamine® ED-2001; pH 7.0, 100 mM HEPES; pH 7.0		✓
74	G2	22 % w/v Poly(acrylic acid sodium salt) 5 100, 20 mM Magnesium chloride, 100 mM HEPES; pH 7.5		✓
75	G3	20 % w/v Polyvinylpyrrolidone K15, 100 mM Cobalt (II) chloride, 100 mM TRIS; pH 8.5		✓
76	G4	20 % v/v Polyethylene glycol monomethyl ether 2 000, 200 mM Trimethylamine N-oxide, 100 mM TRIS; pH 8.5		✓
77	G5	12 % w/v Polyethylene glycol 3 350, 5 mM Cobalt (II) chloride, 100 mM HEPES; pH 7.5, 5 mM Cadmium chloride, 5 mM Nickel (II) chloride, 5 mM Magnesium chloride		✓
78	G6	20 % w/v Polyethylene glycol 3 350, 200 mM di-Sodium malonate; pH 7.0		✓
79	G7	15 % w/v Polyethylene glycol 3 350, 100 mM di-Sodium succinate; pH 7.0		✓
80	G8	20 % w/v Polyethylene glycol 3 350, 150 mM di-Sodium DL-malate; pH 7.0		✓
81	G9	30 % w/v Polyethylene glycol monomethyl ether 2 000, 100 mM Potassium thiocyanate		✓
82	G10	30 % w/v Polyethylene glycol monomethyl ether 2 000, 150 mM Potassium bromide		✓
83	G11	2 M Ammonium sulfate, 100 mM BIS-TRIS; pH 5.5		✓
84	G12	3 M Sodium chloride, 100 mM BIS-TRIS; pH 5.5		✓
85	H1	300 mM Magnesium formate, 100 mM BIS-TRIS; pH 5.5		✓
86	H2	1 % w/v Polyethylene glycol 3 350, 1 M Ammonium sulfate, 100 mM BIS-TRIS; pH 5.5		✓
87	H3	25 % w/v Polyethylene glycol 3 350, 100 mM BIS-TRIS; pH 5.5		✓
88	H4	45 % v/v 2-Methyl-2 4-pentanediol, 200 mM Calcium chloride, 100 mM BIS-TRIS; pH 5.5		✓
89	H5	45 % v/v 2-Methyl-2 4-pentanediol, 200 mM Ammonium acetate, 100 mM BIS-TRIS; pH 5.5		✓
90	H6	17 % w/v Polyethylene glycol 10 000, 100 mM Ammonium acetate, 100 mM BIS-TRIS; pH 5.5		✓
91	H7	25 % w/v Polyethylene glycol 3 350, 200 mM Ammonium sulfate, 100 mM BIS-TRIS; pH 5.5		✓
92	H8	25 % w/v Polyethylene glycol 3 350, 200 mM Sodium chloride, 100 mM BIS-TRIS; pH 5.5		✓
93	H9	25 % w/v Polyethylene glycol 3 350, 200 mM Lithium sulfate, 100 mM BIS-TRIS; pH 5.5		✓
94	H10	25 % w/v Polyethylene glycol 3 350, 200 mM Ammonium acetate, 100 mM BIS-TRIS; pH 5.5		✓
95	H11	25 % w/v Polyethylene glycol 3 350, 200 mM Magnesium chloride, 100 mM BIS-TRIS; pH 5.5		✓
96	H12	45 % v/v 2-Methyl-2 4-pentanediol, 200 mM Ammonium acetate, 100 mM HEPES; pH 7.5		✓
JBScreen PACT++
#	Well	Composition		Successful transfer	Error + No Exception	Error + Exception
1	A1	25 % w/v Polyethylene glycol 1 500, 100 mM SPG buffer; pH 4.0		✓
2	A2	25 % w/v Polyethylene glycol 1 500, 100 mM SPG buffer; pH 5.0		✓
3	A3	25 % w/v Polyethylene glycol 1 500, 100 mM SPG buffer; pH 6.0		✓
4	A4	25 % w/v Polyethylene glycol 1 500, 100 mM SPG buffer; pH 7.0		✓
5	A5	25 % w/v Polyethylene glycol 1 500, 100 mM SPG buffer; pH 8.0		✓
6	A6	25 % w/v Polyethylene glycol 1 500, 100 mM SPG buffer; pH 9.0		✓
7	A7	20 % w/v Polyethylene glycol 6 000, 200 mM Sodium chloride, 100 mM Sodium acetate; pH 5.0		✓
8	A8	20 % w/v Polyethylene glycol 6 000, 200 mM Ammonium chloride, 100 mM Sodium acetate; pH 5.0		✓
9	A9	20 % w/v Polyethylene glycol 6 000, 200 mM Lithium chloride, 100 mM Sodium acetate; pH 5.0		✓
10	A10	20 % w/v Polyethylene glycol 6 000, 200 mM Magnesium chloride, 100 mM Sodium acetate; pH 5.0		✓
11	A11	20 % w/v Polyethylene glycol 6 000, 200 mM Calcium chloride, 100 mM Sodium acetate; pH 5.0		✓
12	A12	20 % w/v Polyethylene glycol 6 000, 10 mM Zinc chloride, 100 mM Sodium acetate; pH 5.0		✓
13	B1	25 % w/v Polyethylene glycol 1 500, 100 mM MIB buffer; pH 4.0		✓
14	B2	25 % w/v Polyethylene glycol 1 500, 100 mM MIB buffer; pH 5.0		✓
15	B3	25 % w/v Polyethylene glycol 1 500, 100 mM MIB buffer; pH 6.0		✓
16	B4	25 % w/v Polyethylene glycol 1 500, 100 mM MIB buffer; pH 7.0		✓
17	B5	25 % w/v Polyethylene glycol 1 500, 100 mM MIB buffer; pH 8.0		✓
18	B6	25 % w/v Polyethylene glycol 1 500, 100 mM MIB buffer; pH 9.0		✓
19	B7	20 % w/v Polyethylene glycol 6 000, 200 mM Sodium chloride, 100 mM MES; pH 6.0		✓
20	B8	20 % w/v Polyethylene glycol 6 000, 200 mM Ammonium chloride, 100 mM MES; pH 6.0		✓
21	B9	20 % w/v Polyethylene glycol 6 000, 200 mM Lithium chloride, 100 mM MES; pH 6.0		✓
22	B10	20 % w/v Polyethylene glycol 6 000, 200 mM Magnesium chloride, 100 mM MES; pH 6.0		✓
23	B11	20 % w/v Polyethylene glycol 6 000, 200 mM Calcium chloride, 100 mM MES; pH 6.0		✓
24	B12	20 % w/v Polyethylene glycol 6 000, 10 mM Zinc chloride, 100 mM MES; pH 6.0		✓
25	C1	25 % w/v Polyethylene glycol 1 500, 100 mM TBG Buffer; pH 4.0		✓
26	C2	25 % w/v Polyethylene glycol 1 500, 100 mM TBG Buffer; pH 5.0		✓
27	C3	25 % w/v Polyethylene glycol 1 500, 100 mM TBG Buffer; pH 6.0		✓
28	C4	25 % w/v Polyethylene glycol 1 500, 100 mM TBG Buffer; pH 7.0		✓
29	C5	25 % w/v Polyethylene glycol 1 500, 100 mM TBG Buffer; pH 8.0		✓
30	C6	25 % w/v Polyethylene glycol 1 500, 100 mM TBG Buffer; pH 9.0		✓
31	C7	20 % w/v Polyethylene glycol 6 000, 200 mM Sodium chloride, 100 mM HEPES; pH 7.0		✓
32	C8	20 % w/v Polyethylene glycol 6 000, 200 mM Ammonium chloride, 100 mM HEPES; pH 7.0		✓
33	C9	20 % w/v Polyethylene glycol 6 000, 200 mM Lithium chloride, 100 mM HEPES; pH 7.0		✓
34	C10	20 % w/v Polyethylene glycol 6 000, 200 mM Magnesium chloride, 100 mM HEPES; pH 7.0		✓
35	C11	20 % w/v Polyethylene glycol 6 000, 200 mM Calcium chloride, 100 mM HEPES; pH 7.0		✓
36	C12	20 % w/v Polyethylene glycol 6 000, 10 mM Zinc chloride, 100 mM HEPES; pH 7.0		✓
37	D1	25 % w/v Polyethylene glycol 1 500, 100 mM MMT buffer; pH 4.0		✓
38	D2	25 % w/v Polyethylene glycol 1 500, 100 mM MMT buffer; pH 5.0		✓
39	D3	25 % w/v Polyethylene glycol 1 500, 100 mM MMT buffer; pH 6.0		✓
40	D4	25 % w/v Polyethylene glycol 1 500, 100 mM MMT buffer; pH 7.0		✓
41	D5	25 % w/v Polyethylene glycol 1 500, 100 mM MMT buffer; pH 8.0		✓
42	D6	25 % w/v Polyethylene glycol 1 500, 100 mM MMT buffer; pH 9.0		✓
43	D7	20 % w/v Polyethylene glycol 6 000, 200 mM Sodium chloride, 100 mM TRIS; pH 8.0		✓
44	D8	20 % w/v Polyethylene glycol 6 000, 200 mM Ammonium chloride, 100 mM TRIS; pH 8.0		✓
45	D9	20 % w/v Polyethylene glycol 6 000, 200 mM Lithium chloride, 100 mM TRIS; pH 8.0		✓
46	D10	20 % w/v Polyethylene glycol 6 000, 200 mM Magnesium chloride, 100 mM TRIS; pH 8.0		✓
47	D11	20 % w/v Polyethylene glycol 6 000, 200 mM Calcium chloride, 100 mM TRIS; pH 8.0		✓
48	D12	20 % w/v Polyethylene glycol 6 000, 10 mM Zinc chloride, 100 mM TRIS; pH 8.0		✓
49	E1	20 % w/v Polyethylene glycol 3 350, 200 mM Sodium fluoride		✓
50	E2	20 % w/v Polyethylene glycol 3 350, 200 mM Sodium bromide		✓
51	E3	20 % w/v Polyethylene glycol 3 350, 200 mM Sodium iodide		✓
52	E4	20 % w/v Polyethylene glycol 3 350, 200 mM Potassium thiocyanate		✓
53	E5	20 % w/v Polyethylene glycol 3 350, 200 mM Sodium nitrate		✓
54	E6	20 % w/v Polyethylene glycol 3 350, 200 mM Sodium formate		✓
55	E7	20 % w/v Polyethylene glycol 3 350, 200 mM Sodium acetate		✓
56	E8	20 % w/v Polyethylene glycol 3 350, 200 mM Sodium sulfate		✓
57	E9	20 % w/v Polyethylene glycol 3 350, 200 mM Potassium Sodium tartrate		✓
58	E10	20 % w/v Polyethylene glycol 3 350, 200 mM Sodium Potassium phosphate		✓
59	E11	20 % w/v Polyethylene glycol 3 350, 200 mM tri-Sodium citrate		✓
60	E12	20 % w/v Polyethylene glycol 3 350, 200 mM di-Sodium malonate		✓
61	F1	20 % w/v Polyethylene glycol 3 350, 200 mM Sodium fluoride, 100 mM BIS-TRIS propane; pH 6.5		✓
62	F2	20 % w/v Polyethylene glycol 3 350, 200 mM Sodium bromide, 100 mM BIS-TRIS propane; pH 6.5		✓
63	F3	20 % w/v Polyethylene glycol 3 350, 200 mM Sodium iodide, 100 mM BIS-TRIS propane; pH 6.5		✓
64	F4	20 % w/v Polyethylene glycol 3 350, 200 mM Potassium thiocyanate, 100 mM BIS-TRIS propane; pH 6.5		✓
65	F5	20 % w/v Polyethylene glycol 3 350, 200 mM Sodium nitrate, 100 mM BIS-TRIS propane; pH 6.5		✓
66	F6	20 % w/v Polyethylene glycol 3 350, 200 mM Sodium formate, 100 mM BIS-TRIS propane; pH 6.5		✓
67	F7	20 % w/v Polyethylene glycol 3 350, 200 mM Sodium acetate, 100 mM BIS-TRIS propane; pH 6.5		✓
68	F8	20 % w/v Polyethylene glycol 3 350, 200 mM Sodium sulfate, 100 mM BIS-TRIS propane; pH 6.5		✓
69	F9	20 % w/v Polyethylene glycol 3 350, 200 mM Potassium Sodium tartrate, 100 mM BIS-TRIS propane; pH 6.5		✓
70	F10	20 % w/v Polyethylene glycol 3 350, 200 mM Sodium Potassium phosphate, 100 mM BIS-TRIS propane; pH 6.5		✓
71	F11	20 % w/v Polyethylene glycol 3 350, 200 mM tri-Sodium citrate, 100 mM BIS-TRIS propane; pH 6.5		✓
72	F12	20 % w/v Polyethylene glycol 3 350, 200 mM di-Sodium malonate, 100 mM BIS-TRIS propane; pH 6.5		✓
73	G1	20 % w/v Polyethylene glycol 3 350, 200 mM Sodium fluoride, 100 mM BIS-TRIS propane; pH 7.5		✓
74	G2	20 % w/v Polyethylene glycol 3 350, 200 mM Sodium bromide, 100 mM BIS-TRIS propane; pH 7.5		✓
75	G3	20 % w/v Polyethylene glycol 3 350, 200 mM Sodium iodide, 100 mM BIS-TRIS propane; pH 7.5		✓
76	G4	20 % w/v Polyethylene glycol 3 350, 200 mM Potassium thiocyanate, 100 mM BIS-TRIS propane; pH 7.5		✓
77	G5	20 % w/v Polyethylene glycol 3 350, 200 mM Sodium nitrate, 100 mM BIS-TRIS propane; pH 7.5		✓
78	G6	20 % w/v Polyethylene glycol 3 350, 200 mM Sodium formate, 100 mM BIS-TRIS propane; pH 7.5		✓
79	G7	20 % w/v Polyethylene glycol 3 350, 200 mM Sodium acetate, 100 mM BIS-TRIS propane; pH 7.5		✓
80	G8	20 % w/v Polyethylene glycol 3 350, 200 mM Sodium sulfate, 100 mM BIS-TRIS propane; pH 7.5		✓
81	G9	20 % w/v Polyethylene glycol 3 350, 200 mM Potassium Sodium tartrate, 100 mM BIS-TRIS propane; pH 7.5		✓
82	G10	20 % w/v Polyethylene glycol 3 350, 100 mM BIS-TRIS propane; pH 7.5		✓
83	G11	20 % w/v Polyethylene glycol 3 350, 200 mM tri-Sodium citrate, 100 mM BIS-TRIS propane; pH 7.5		✓
84	G12	20 % w/v Polyethylene glycol 3 350, 200 mM di-Sodium malonate, 100 mM BIS-TRIS propane; pH 7.5		✓
85	H1	20 % w/v Polyethylene glycol 3 350, 200 mM Sodium fluoride, 100 mM BIS-TRIS propane; pH 8.5		✓
86	H2	20 % w/v Polyethylene glycol 3 350, 200 mM Sodium bromide, 100 mM BIS-TRIS propane; pH 8.5		✓
87	H3	20 % w/v Polyethylene glycol 3 350, 200 mM Sodium iodide, 100 mM BIS-TRIS propane; pH 8.5		✓
88	H4	20 % w/v Polyethylene glycol 3 350, 200 mM Potassium thiocyanate, 100 mM BIS-TRIS propane; pH 8.5		✓
89	H5	20 % w/v Polyethylene glycol 3 350, 200 mM Sodium nitrate, 100 mM BIS-TRIS propane; pH 8.5		✓
90	H6	20 % w/v Polyethylene glycol 3 350, 200 mM Sodium formate, 100 mM BIS-TRIS propane; pH 8.5		✓
91	H7	20 % w/v Polyethylene glycol 3 350, 200 mM Sodium acetate, 100 mM BIS-TRIS propane; pH 8.5		✓
92	H8	20 % w/v Polyethylene glycol 3 350, 200 mM Sodium sulfate, 100 mM BIS-TRIS propane; pH 8.5		✓
93	H9	20 % w/v Polyethylene glycol 3 350, 200 mM Potassium Sodium tartrate, 100 mM BIS-TRIS propane; pH 8.5		✓
94	H10	20 % w/v Polyethylene glycol 3 350, 20 mM Sodium Potassium phosphate, 100 mM BIS-TRIS propane; pH 8.5		✓
95	H11	20 % w/v Polyethylene glycol 3 350, 200 mM tri-Sodium citrate, 100 mM BIS-TRIS propane; pH 8.5		✓
96	H12	20 % w/v Polyethylene glycol 3 350, 200 mM di-Sodium malonate, 100 mM BIS-TRIS propane; pH 8.5		✓
Molecular Dimensions Morpheus
#	Well	Composition		Successful transfer	Error + No Exception	Error + Exception
1	A1	0.06 M Magnesium chloride hexahydrate; Calcium chloride dihydrate, 20% v/v PEG 500 MME; 10 % w/v PEG 20000, 0.1 M Imidazole; MES monohydrate (acid) pH 6.5		✓
2	A2	0.06 M Magnesium chloride hexahydrate; Calcium chloride dihydrate, 20% v/v Ethylene glycol; 10 % w/v PEG 8000, 0.1 M Imidazole; MES monohydrate (acid) pH 6.5		✓
3	A3	0.06 M Magnesium chloride hexahydrate; Calcium chloride dihydrate, 20% v/v Glycerol; 10% w/v PEG 4000, 0.1 M Imidazole; MES monohydrate (acid) pH 6.5		✓
4	A4	0.06 M Magnesium chloride hexahydrate; Calcium chloride dihydrate, 12.5% v/v MPD; 12.5% PEG 1000; 12.5% w/v PEG 3350, 0.1 M Imidazole; MES monohydrate (acid) pH 6.5		✓
5	A5	0.06 M Magnesium chloride hexahydrate; Calcium chloride dihydrate, 20% v/v PEG 500 MME; 10 % w/v PEG 20000, 0.1 M Sodium HEPES; MOPS (acid) pH 7.5		✓
6	A6	0.06 M Magnesium chloride hexahydrate; Calcium chloride dihydrate, 20% v/v Ethylene glycol; 10 % w/v PEG 8000, 0.1 M Sodium HEPES; MOPS (acid) pH 7.5		✓
7	A7	0.06 M Magnesium chloride hexahydrate; Calcium chloride dihydrate, 20% v/v Glycerol; 10% w/v PEG 4000, 0.1 M Sodium HEPES; MOPS (acid) pH 7.5		✓
8	A8	0.06 M Magnesium chloride hexahydrate; Calcium chloride dihydrate, 12.5% v/v MPD; 12.5% PEG 1000; 12.5% w/v PEG 3350, 0.1 M Sodium HEPES; MOPS (acid) pH 7.5		✓
9	A9	0.06 M Magnesium chloride hexahydrate; Calcium chloride dihydrate, 20% v/v PEG 500 MME; 10 % w/v PEG 20000, 0.1 M Tris (base); BICINE pH 8.5		✓
10	A10	0.06 M Magnesium chloride hexahydrate; Calcium chloride dihydrate, 20% v/v Ethylene glycol; 10 % w/v PEG 8000, 0.1 M Tris (base); BICINE pH 8.5		✓
11	A11	0.06 M Magnesium chloride hexahydrate; Calcium chloride dihydrate, 20% v/v Glycerol; 10% w/v PEG 4000, 0.1 M Tris (base); BICINE pH 8.5		✓
12	A12	0.06 M Magnesium chloride hexahydrate; Calcium chloride dihydrate, 12.5% v/v MPD; 12.5% PEG 1000; 12.5% w/v PEG 3350, 0.1 M Tris (base); BICINE pH 8.5		✓
13	B1	0.09 M Sodium fluoride; Sodium bromide; Sodium iodide, 20% v/v PEG 500 MME; 10 % w/v PEG 20000, 0.1 M Imidazole; MES monohydrate (acid) pH 6.5		✓
14	B2	0.09 M Sodium fluoride; Sodium bromide; Sodium iodide, 20% v/v Ethylene glycol; 10 % w/v PEG 8000, 0.1 M Imidazole; MES monohydrate (acid) pH 6.5		✓
15	B3	0.09 M Sodium fluoride; Sodium bromide; Sodium iodide, 20% v/v Glycerol; 10% w/v PEG 4000, 0.1 M Imidazole; MES monohydrate (acid) pH 6.5		✓
16	B4	0.09 M Sodium fluoride; Sodium bromide; Sodium iodide, 12.5% v/v MPD; 12.5% PEG 1000; 12.5% w/v PEG 3350, 0.1 M Imidazole; MES monohydrate (acid) pH 6.5		✓
17	B5	0.09 M Sodium fluoride; Sodium bromide; Sodium iodide, 20% v/v PEG 500 MME; 10 % w/v PEG 20000, 0.1 M Sodium HEPES; MOPS (acid) pH 7.5		✓
18	B6	0.09 M Sodium fluoride; Sodium bromide; Sodium iodide, 20% v/v Ethylene glycol; 10 % w/v PEG 8000, 0.1 M Sodium HEPES; MOPS (acid) pH 7.5		✓
19	B7	0.09 M Sodium fluoride; Sodium bromide; Sodium iodide, 20% v/v Glycerol; 10% w/v PEG 4000, 0.1 M Sodium HEPES; MOPS (acid) pH 7.5		✓
20	B8	0.09 M Sodium fluoride; Sodium bromide; Sodium iodide, 12.5% v/v MPD; 12.5% PEG 1000; 12.5% w/v PEG 3350, 0.1 M Sodium HEPES; MOPS (acid) pH 7.5		✓
21	B9	0.09 M Sodium fluoride; Sodium bromide; Sodium iodide, 20% v/v PEG 500 MME; 10 % w/v PEG 20000, 0.1 M Tris (base); BICINE pH 8.5		✓
22	B10	0.09 M Sodium fluoride; Sodium bromide; Sodium iodide, 20% v/v Ethylene glycol; 10 % w/v PEG 8000, 0.1 M Tris (base); BICINE pH 8.5		✓
23	B11	0.09 M Sodium fluoride; Sodium bromide; Sodium iodide, 20% v/v Glycerol; 10% w/v PEG 4000, 0.1 M Tris (base); BICINE pH 8.5		✓
24	B12	0.09 M Sodium fluoride; Sodium bromide; Sodium iodide, 12.5% v/v MPD; 12.5% PEG 1000; 12.5% w/v PEG 3350, 0.1 M Tris (base); BICINE pH 8.5		✓
25	C1	0.09 M Sodium nitrate, Sodium phosphate dibasic, Ammonium sulfate, 20% v/v PEG 500 MME; 10 % w/v PEG 20000, 0.1 M Imidazole; MES monohydrate (acid) pH 6.5		✓
26	C2	0.09 M Sodium nitrate, Sodium phosphate dibasic, Ammonium sulfate, 20% v/v Ethylene glycol; 10 % w/v PEG 8000, 0.1 M Imidazole; MES monohydrate (acid) pH 6.5		✓
27	C3	0.09 M Sodium nitrate, Sodium phosphate dibasic, Ammonium sulfate, 20% v/v Glycerol; 10% w/v PEG 4000, 0.1 M Imidazole; MES monohydrate (acid) pH 6.5		✓
28	C4	0.09 M Sodium nitrate, Sodium phosphate dibasic, Ammonium sulfate, 12.5% v/v MPD; 12.5% PEG 1000; 12.5% w/v PEG 3350, 0.1 M Imidazole; MES monohydrate (acid) pH 6.5		✓
29	C5	0.09 M Sodium nitrate, Sodium phosphate dibasic, Ammonium sulfate, 20% v/v PEG 500 MME; 10 % w/v PEG 20000, 0.1 M Sodium HEPES; MOPS (acid) pH 7.5		✓
30	C6	0.09 M Sodium nitrate, Sodium phosphate dibasic, Ammonium sulfate, 20% v/v Ethylene glycol; 10 % w/v PEG 8000, 0.1 M Sodium HEPES; MOPS (acid) pH 7.5		✓
31	C7	0.09 M Sodium nitrate, Sodium phosphate dibasic, Ammonium sulfate, 20% v/v Glycerol; 10% w/v PEG 4000, 0.1 M Sodium HEPES; MOPS (acid) pH 7.5		✓
32	C8	0.09 M Sodium nitrate, Sodium phosphate dibasic, Ammonium sulfate, 12.5% v/v MPD; 12.5% PEG 1000; 12.5% w/v PEG 3350, 0.1 M Sodium HEPES; MOPS (acid) pH 7.5		✓
33	C9	0.09 M Sodium nitrate, Sodium phosphate dibasic, Ammonium sulfate, 20% v/v PEG 500 MME; 10 % w/v PEG 20000, 0.1 M Tris (base); BICINE pH 8.5		✓
34	C10	0.09 M Sodium nitrate, Sodium phosphate dibasic, Ammonium sulfate, 20% v/v Ethylene glycol; 10 % w/v PEG 8000, 0.1 M Tris (base); BICINE pH 8.5		✓
35	C11	0.09 M Sodium nitrate, Sodium phosphate dibasic, Ammonium sulfate, 20% v/v Glycerol; 10% w/v PEG 4000, 0.1 M Tris (base); BICINE pH 8.5		✓
36	C12	0.09 M Sodium nitrate, Sodium phosphate dibasic, Ammonium sulfate, 12.5% v/v MPD; 12.5% PEG 1000; 12.5% w/v PEG 3350, 0.1 M Tris (base); BICINE pH 8.5		✓
37	D1	0.12 M 1,6-Hexanediol; 1-Butanol; 1,2-Propanediol; 2-Propanol; 1,4-Butanediol; 1,3-Propanediol, 20% v/v PEG 500 MME; 10 % w/v PEG 20000, 0.1 M Imidazole; MES monohydrate (acid) pH 6.5		✓
38	D2	0.12 M 1,6-Hexanediol; 1-Butanol; 1,2-Propanediol; 2-Propanol; 1,4-Butanediol; 1,3-Propanediol, 20% v/v Ethylene glycol; 10 % w/v PEG 8000, 0.1 M Imidazole; MES monohydrate (acid) pH 6.5		✓
39	D3	0.12 M 1,6-Hexanediol; 1-Butanol; 1,2-Propanediol; 2-Propanol; 1,4-Butanediol; 1,3-Propanediol, 20% v/v Glycerol; 10% w/v PEG 4000, 0.1 M Imidazole; MES monohydrate (acid) pH 6.5		✓
40	D4	0.12 M 1,6-Hexanediol; 1-Butanol; 1,2-Propanediol; 2-Propanol; 1,4-Butanediol; 1,3-Propanediol, 12.5% v/v MPD; 12.5% PEG 1000; 12.5% w/v PEG 3350, 0.1 M Imidazole; MES monohydrate (acid) pH 6.5		✓
41	D5	0.12 M 1,6-Hexanediol; 1-Butanol; 1,2-Propanediol; 2-Propanol; 1,4-Butanediol; 1,3-Propanediol, 20% v/v PEG 500 MME; 10 % w/v PEG 20000, 0.1 M Sodium HEPES; MOPS (acid) pH 7.5		✓
42	D6	0.12 M 1,6-Hexanediol; 1-Butanol; 1,2-Propanediol; 2-Propanol; 1,4-Butanediol; 1,3-Propanediol, 20% v/v Ethylene glycol; 10 % w/v PEG 8000, 0.1 M Sodium HEPES; MOPS (acid) pH 7.5		✓
43	D7	0.12 M 1,6-Hexanediol; 1-Butanol; 1,2-Propanediol; 2-Propanol; 1,4-Butanediol; 1,3-Propanediol, 20% v/v Glycerol; 10% w/v PEG 4000, 0.1 M Sodium HEPES; MOPS (acid) pH 7.5		✓
44	D8	0.12 M 1,6-Hexanediol; 1-Butanol; 1,2-Propanediol; 2-Propanol; 1,4-Butanediol; 1,3-Propanediol, 12.5% v/v MPD; 12.5% PEG 1000; 12.5% w/v PEG 3350, 0.1 M Sodium HEPES; MOPS (acid) pH 7.5		✓
45	D9	0.12 M 1,6-Hexanediol; 1-Butanol; 1,2-Propanediol; 2-Propanol; 1,4-Butanediol; 1,3-Propanediol, 20% v/v PEG 500 MME; 10 % w/v PEG 20000, 0.1 M Tris (base); BICINE pH 8.5		✓
46	D10	0.12 M 1,6-Hexanediol; 1-Butanol; 1,2-Propanediol; 2-Propanol; 1,4-Butanediol; 1,3-Propanediol, 20% v/v Ethylene glycol; 10 % w/v PEG 8000, 0.1 M Tris (base); BICINE pH 8.5		✓
47	D11	0.12 M 1,6-Hexanediol; 1-Butanol; 1,2-Propanediol; 2-Propanol; 1,4-Butanediol; 1,3-Propanediol, 20% v/v Glycerol; 10% w/v PEG 4000, 0.1 M Tris (base); BICINE pH 8.5		✓
48	D12	0.12 M 1,6-Hexanediol; 1-Butanol; 1,2-Propanediol; 2-Propanol; 1,4-Butanediol; 1,3-Propanediol, 12.5% v/v MPD; 12.5% PEG 1000; 12.5% w/v PEG 3350, 0.1 M Tris (base); BICINE pH 8.5		✓
49	E1	0.12 M Diethylene glycol; Triethylene-glycol; Tetraethylene glycol; Pentaethylene glycol, 20% v/v PEG 500 MME; 10 % w/v PEG 20000, 0.1 M Imidazole; MES monohydrate (acid) pH 6.5		✓
50	E2	0.12 M Diethylene glycol; Triethylene-glycol; Tetraethylene glycol; Pentaethylene glycol, 20% v/v Ethylene glycol; 10 % w/v PEG 8000, 0.1 M Imidazole; MES monohydrate (acid) pH 6.5		✓
51	E3	0.12 M Diethylene glycol; Triethylene-glycol; Tetraethylene glycol; Pentaethylene glycol, 20% v/v Glycerol; 10% w/v PEG 4000, 0.1 M Imidazole; MES monohydrate (acid) pH 6.5		✓
52	E4	0.12 M Diethylene glycol; Triethylene-glycol; Tetraethylene glycol; Pentaethylene glycol, 12.5% v/v MPD; 12.5% PEG 1000; 12.5% w/v PEG 3350, 0.1 M Imidazole; MES monohydrate (acid) pH 6.5		✓
53	E5	0.12 M Diethylene glycol; Triethylene-glycol; Tetraethylene glycol; Pentaethylene glycol, 20% v/v PEG 500 MME; 10 % w/v PEG 20000, 0.1 M Sodium HEPES; MOPS (acid) pH 7.5		✓
54	E6	0.12 M Diethylene glycol; Triethylene-glycol; Tetraethylene glycol; Pentaethylene glycol, 20% v/v Ethylene glycol; 10 % w/v PEG 8000, 0.1 M Sodium HEPES; MOPS (acid) pH 7.5		✓
55	E7	0.12 M Diethylene glycol; Triethylene-glycol; Tetraethylene glycol; Pentaethylene glycol, 20% v/v Glycerol; 10% w/v PEG 4000, 0.1 M Sodium HEPES; MOPS (acid) pH 7.5		✓
56	E8	0.12 M Diethylene glycol; Triethylene-glycol; Tetraethylene glycol; Pentaethylene glycol, 12.5% v/v MPD; 12.5% PEG 1000; 12.5% w/v PEG 3350, 0.1 M Sodium HEPES; MOPS (acid) pH 7.5		✓
57	E9	0.12 M Diethylene glycol; Triethylene-glycol; Tetraethylene glycol; Pentaethylene glycol, 20% v/v PEG 500 MME; 10 % w/v PEG 20000, 0.1 M Tris (base); BICINE pH 8.5		✓
58	E10	0.12 M Diethylene glycol; Triethylene-glycol; Tetraethylene glycol; Pentaethylene glycol, 20% v/v Ethylene glycol; 10 % w/v PEG 8000, 0.1 M Tris (base); BICINE pH 8.5		✓
59	E11	0.12 M Diethylene glycol; Triethylene-glycol; Tetraethylene glycol; Pentaethylene glycol, 20% v/v Glycerol; 10% w/v PEG 4000, 0.1 M Tris (base); BICINE pH 8.5		✓
60	E12	0.12 M Diethylene glycol; Triethylene-glycol; Tetraethylene glycol; Pentaethylene glycol, 12.5% v/v MPD; 12.5% PEG 1000; 12.5% w/v PEG 3350, 0.1 M Tris (base); BICINE pH 8.5		✓
61	F1	0.12 M D-Glucose; D-Mannose; D-Galactose; L-Fucose; D-Xylose; N-Acetyl-D-Glucosamine, 20% v/v PEG 500 MME; 10 % w/v PEG 20000, 0.1 M Imidazole; MES monohydrate (acid) pH 6.5		✓
62	F2	0.12 M D-Glucose; D-Mannose; D-Galactose; L-Fucose; D-Xylose; N-Acetyl-D-Glucosamine, 20% v/v Ethylene glycol; 10 % w/v PEG 8000, 0.1 M Imidazole; MES monohydrate (acid) pH 6.5		✓
63	F3	0.12 M D-Glucose; D-Mannose; D-Galactose; L-Fucose; D-Xylose; N-Acetyl-D-Glucosamine, 20% v/v Glycerol; 10% w/v PEG 4000, 0.1 M Imidazole; MES monohydrate (acid) pH 6.5		✓
64	F4	0.12 M D-Glucose; D-Mannose; D-Galactose; L-Fucose; D-Xylose; N-Acetyl-D-Glucosamine, 12.5% v/v MPD; 12.5% PEG 1000; 12.5% w/v PEG 3350, 0.1 M Imidazole; MES monohydrate (acid) pH 6.5		✓
65	F5	0.12 M D-Glucose; D-Mannose; D-Galactose; L-Fucose; D-Xylose; N-Acetyl-D-Glucosamine, 20% v/v PEG 500 MME; 10 % w/v PEG 20000, 0.1 M Sodium HEPES; MOPS (acid) pH 7.5		✓
66	F6	0.12 M D-Glucose; D-Mannose; D-Galactose; L-Fucose; D-Xylose; N-Acetyl-D-Glucosamine, 20% v/v Ethylene glycol; 10 % w/v PEG 8000, 0.1 M Sodium HEPES; MOPS (acid) pH 7.5		✓
67	F7	0.12 M D-Glucose; D-Mannose; D-Galactose; L-Fucose; D-Xylose; N-Acetyl-D-Glucosamine, 20% v/v Glycerol; 10% w/v PEG 4000, 0.1 M Sodium HEPES; MOPS (acid) pH 7.5		✓
68	F8	0.12 M D-Glucose; D-Mannose; D-Galactose; L-Fucose; D-Xylose; N-Acetyl-D-Glucosamine, 12.5% v/v MPD; 12.5% PEG 1000; 12.5% w/v PEG 3350, 0.1 M Sodium HEPES; MOPS (acid) pH 7.5		✓
69	F9	0.12 M D-Glucose; D-Mannose; D-Galactose; L-Fucose; D-Xylose; N-Acetyl-D-Glucosamine, 20% v/v PEG 500 MME; 10 % w/v PEG 20000, 0.1 M Tris (base); BICINE pH 8.5		✓
70	F10	0.12 M D-Glucose; D-Mannose; D-Galactose; L-Fucose; D-Xylose; N-Acetyl-D-Glucosamine, 20% v/v Ethylene glycol; 10 % w/v PEG 8000, 0.1 M Tris (base); BICINE pH 8.5		✓
71	F11	0.12 M D-Glucose; D-Mannose; D-Galactose; L-Fucose; D-Xylose; N-Acetyl-D-Glucosamine, 20% v/v Glycerol; 10% w/v PEG 4000, 0.1 M Tris (base); BICINE pH 8.5		✓
72	F12	0.12 M D-Glucose; D-Mannose; D-Galactose; L-Fucose; D-Xylose; N-Acetyl-D-Glucosamine, 12.5% v/v MPD; 12.5% PEG 1000; 12.5% w/v PEG 3350, 0.1 M Tris (base); BICINE pH 8.5		✓
73	G1	0.1 M Sodium formate; Ammonium acetate; Sodium citrate tribasic dihydrate; Sodium potassium tartrate tetrahydrate; Sodium oxamate, 20% v/v PEG 500 MME; 10 % w/v PEG 20000, 0.1 M Imidazole; MES monohydrate (acid) pH 6.5		✓
74	G2	0.1 M Sodium formate; Ammonium acetate; Sodium citrate tribasic dihydrate; Sodium potassium tartrate tetrahydrate; Sodium oxamate, 20% v/v Ethylene glycol; 10 % w/v PEG 8000, 0.1 M Imidazole; MES monohydrate (acid) pH 6.5		✓
75	G3	0.1 M Sodium formate; Ammonium acetate; Sodium citrate tribasic dihydrate; Sodium potassium tartrate tetrahydrate; Sodium oxamate, 20% v/v Glycerol; 10% w/v PEG 4000, 0.1 M Imidazole; MES monohydrate (acid) pH 6.5		✓
76	G4	0.1 M Sodium formate; Ammonium acetate; Sodium citrate tribasic dihydrate; Sodium potassium tartrate tetrahydrate; Sodium oxamate, 12.5% v/v MPD; 12.5% PEG 1000; 12.5% w/v PEG 3350, 0.1 M Imidazole; MES monohydrate (acid) pH 6.5		✓
77	G5	0.1 M Sodium formate; Ammonium acetate; Sodium citrate tribasic dihydrate; Sodium potassium tartrate tetrahydrate; Sodium oxamate, 20% v/v PEG 500 MME; 10 % w/v PEG 20000, 0.1 M Sodium HEPES; MOPS (acid) pH 7.5		✓
78	G6	0.1 M Sodium formate; Ammonium acetate; Sodium citrate tribasic dihydrate; Sodium potassium tartrate tetrahydrate; Sodium oxamate, 20% v/v Ethylene glycol; 10 % w/v PEG 8000, 0.1 M Sodium HEPES; MOPS (acid) pH 7.5		✓
79	G7	0.1 M Sodium formate; Ammonium acetate; Sodium citrate tribasic dihydrate; Sodium potassium tartrate tetrahydrate; Sodium oxamate, 20% v/v Glycerol; 10% w/v PEG 4000, 0.1 M Sodium HEPES; MOPS (acid) pH 7.5		✓
80	G8	0.1 M Sodium formate; Ammonium acetate; Sodium citrate tribasic dihydrate; Sodium potassium tartrate tetrahydrate; Sodium oxamate, 12.5% v/v MPD; 12.5% PEG 1000; 12.5% w/v PEG 3350, 0.1 M Sodium HEPES; MOPS (acid) pH 7.5		✓
81	G9	0.1 M Sodium formate; Ammonium acetate; Sodium citrate tribasic dihydrate; Sodium potassium tartrate tetrahydrate; Sodium oxamate, 20% v/v PEG 500 MME; 10 % w/v PEG 20000, 0.1 M Tris (base); BICINE pH 8.5		✓
82	G10	0.1 M Sodium formate; Ammonium acetate; Sodium citrate tribasic dihydrate; Sodium potassium tartrate tetrahydrate; Sodium oxamate, 20% v/v Ethylene glycol; 10 % w/v PEG 8000, 0.1 M Tris (base); BICINE pH 8.5		✓
83	G11	0.1 M Sodium formate; Ammonium acetate; Sodium citrate tribasic dihydrate; Sodium potassium tartrate tetrahydrate; Sodium oxamate, 20% v/v Glycerol; 10% w/v PEG 4000, 0.1 M Tris (base); BICINE pH 8.5		✓
84	G12	0.1 M Sodium formate; Ammonium acetate; Sodium citrate tribasic dihydrate; Sodium potassium tartrate tetrahydrate; Sodium oxamate, 12.5% v/v MPD; 12.5% PEG 1000; 12.5% w/v PEG 3350, 0.1 M Tris (base); BICINE pH 8.5		✓
85	H1	0.1 M L-Na-Glutamate; Alanine (racemic); Glycine; Lysine HCl (racemic); Serine (racemic), 20% v/v PEG 500 MME; 10 % w/v PEG 20000, 0.1 M Imidazole; MES monohydrate (acid) pH 6.5		✓
86	H2	0.1 M L-Na-Glutamate; Alanine (racemic); Glycine; Lysine HCl (racemic); Serine (racemic), 20% v/v Ethylene glycol; 10 % w/v PEG 8000, 0.1 M Imidazole; MES monohydrate (acid) pH 6.5		✓
87	H3	0.1 M L-Na-Glutamate; Alanine (racemic); Glycine; Lysine HCl (racemic); Serine (racemic), 20% v/v Glycerol; 10% w/v PEG 4000, 0.1 M Imidazole; MES monohydrate (acid) pH 6.5		✓
88	H4	0.1 M L-Na-Glutamate; Alanine (racemic); Glycine; Lysine HCl (racemic); Serine (racemic), 12.5% v/v MPD; 12.5% PEG 1000; 12.5% w/v PEG 3350, 0.1 M Imidazole; MES monohydrate (acid) pH 6.5		✓
89	H5	0.1 M L-Na-Glutamate; Alanine (racemic); Glycine; Lysine HCl (racemic); Serine (racemic), 20% v/v PEG 500 MME; 10 % w/v PEG 20000, 0.1 M Sodium HEPES; MOPS (acid) pH 7.5		✓
90	H6	0.1 M L-Na-Glutamate; Alanine (racemic); Glycine; Lysine HCl (racemic); Serine (racemic), 20% v/v Ethylene glycol; 10 % w/v PEG 8000, 0.1 M Sodium HEPES; MOPS (acid) pH 7.5		✓
91	H7	0.1 M L-Na-Glutamate; Alanine (racemic); Glycine; Lysine HCl (racemic); Serine (racemic), 20% v/v Glycerol; 10% w/v PEG 4000, 0.1 M Sodium HEPES; MOPS (acid) pH 7.5		✓
92	H8	0.1 M L-Na-Glutamate; Alanine (racemic); Glycine; Lysine HCl (racemic); Serine (racemic), 12.5% v/v MPD; 12.5% PEG 1000; 12.5% w/v PEG 3350, 0.1 M Sodium HEPES; MOPS (acid) pH 7.5		✓
93	H9	0.1 M L-Na-Glutamate; Alanine (racemic); Glycine; Lysine HCl (racemic); Serine (racemic), 20% v/v PEG 500 MME; 10 % w/v PEG 20000, 0.1 M Tris (base); BICINE pH 8.5		✓
94	H10	0.1 M L-Na-Glutamate; Alanine (racemic); Glycine; Lysine HCl (racemic); Serine (racemic), 20% v/v Ethylene glycol; 10 % w/v PEG 8000, 0.1 M Tris (base); BICINE pH 8.5		✓
95	H11	0.1 M L-Na-Glutamate; Alanine (racemic); Glycine; Lysine HCl (racemic); Serine (racemic), 20% v/v Glycerol; 10% w/v PEG 4000, 0.1 M Tris (base); BICINE pH 8.5		✓
96	H12	0.1 M L-Na-Glutamate; Alanine (racemic); Glycine; Lysine HCl (racemic); Serine (racemic), 12.5% v/v MPD; 12.5% PEG 1000; 12.5% w/v PEG 3350, 0.1 M Tris (base); BICINE pH 8.5		✓
Molecular Dimensions MIDASplus™
#	Well	Composition		Successful transfer	Error + No Exception	Error + Exception
1	A1	0.1 M HEPES, 50 % v/v Polypropylene glycol 400, 5 % v/v Dimethyl sulfoxide pH 6				✗
2	A2	0.1 M MES, 12 % w/v Polyvinylpyrrolidone pH 5.5		✓
3	A3	0.1 M HEPES, 45 % w/v Poly(acrylic acid sodium salt) 2100 pH 6.5			✗
4	A4	14 % v/v Poly(acrylic acid-co-maleic acid) solution		✓
5	A5	0.5 M Ammonium phosphate monobasic, 12.5 % w/v Poly(acrylic acid sodium salt) 2100		✓
6	A6	0.1 M Tris, 19 % v/v Poly(acrylic acid-co-maleic acid) solution pH 8.5		✓
7	A7	10 % v/v Polypropylene glycol 400		✓
8	A8	5 % w/v Poly(acrylic acid sodium salt) 2100		✓
9	A9	0.1 M MES, 25 % v/v Pentaerythritol propoxylate (5/4 PO/OH) pH 6		✓
10	A10	0.1 M Sodium sulfate, 24 % w/v Polyvinylpyrrolidone		✓
11	A11	0.2 M Calcium chloride dihydrate, 0.1 M HEPES, 35 % v/v Pentaerythritol ethoxylate (15/4 EO/OH) pH 6.5		✓
12	A12	0.1 M Potassium/sodium phosphate, 35 % v/v Polypropylene glycol 400 pH 7				✗
13	B1	0.1 M Sodium formate, 20 % w/v SOKALAN® CP 45				✗
14	B2	0.2 M Sodium thiocyanate, 0.1 M HEPES, 15 % v/v Pentaerythritol propoxylate (5/4 PO/OH) pH 7		✓
15	B3	0.1 M Sodium chloride, 0.1 M HEPES, 25 % w/v SOKALAN® PA 25 CL pH 7		✓
16	B4	0.2 M Sodium chloride, 0.1 M MES, 45 % v/v Pentaerythritol propoxylate (5/4 PO/OH) pH 6		✓
17	B5	0.1 M HEPES, 8 % w/v Polyvinyl alcohol, 10 % v/v 1-Propanol pH 7		✓
18	B6	0.1 M Lithium sulfate, 0.1 M HEPES, 30 % w/v Polyvinylpyrrolidone pH 7		✓
19	B7	0.2 M Imidazole, 40 % v/v Polypropylene glycol 400 pH 7				✗
20	B8	0.06 M Lithium sulfate, 0.1 M HEPES, 8 % v/v Poly(acrylic acid-co-maleic acid) solution, 3 % v/v Pentaerythritol ethoxylate (3/4 EO/OH) pH 7.5		✓
21	B9	0.1 M Sodium tartrate dibasic dihydrate, 0.1 M HEPES, 20 % w/v SOKALAN® PA 25 CL pH 7				✗
22	B10	30 % v/v Jeffamine® M-600, 10 % v/v Dimethyl sulfoxide		✓
23	B11	20 % v/v Polypropylene glycol 400, 10 % v/v 1-Propanol		✓
24	B12	0.1 M HEPES, 28 % v/v Poly(acrylic acid-co-maleic acid) solution pH 6.5		✓
25	C1	15 % v/v Jeffamine® ED-2003, 10 % v/v Ethanol		✓
26	C2	0.2 M Sodium chloride, 0.1 M MES, 30 % v/v Jeffamine® ED-2003 pH 6		✓
27	C3	0.1 M Sodium malonate dibasic monohydrate, 0.1 M MES, 25 % w/v SOKALAN® CP 45 pH 5.5				✗
28	C4	0.2 M Sodium chloride, 0.1 M MES, 15 % v/v Pentaerythritol propoxylate (5/4 PO/OH) pH 6		✓
29	C5	0.2 M Magnesium chloride hexahydrate, 35 % v/v Pentaerythritol ethoxylate (3/4 EO/OH)		✓
30	C6	40 % v/v Pentaerythritol propoxylate (5/4 PO/OH), 15 % v/v Ethanol		✓
31	C7	0.1 M Tris, 50 % v/v Pentaerythritol propoxylate (5/4 PO/OH) pH 8		✓
32	C8	0.2 M Sodium chloride, 0.1 M Tris, 12.5 % w/v Polyvinylpyrrolidone, 10 % w/v PEG 4000 pH 8		✓
33	C9	0.1 M Sodium chloride, 25 % v/v Pentaerythritol propoxylate (5/4 PO/OH), 10 % v/v Dimethyl sulfoxide		✓
34	C10	0.2 M Ammonium sulfate, 0.1 M HEPES, 35 % w/v Poly(acrylic acid sodium salt) 2100 pH 7.5		✓
35	C11	0.1 M Magnesium formate dihydrate, 0.1 M Tris, 30 % v/v Pentaerythritol ethoxylate (15/4 EO/OH) pH 8.5		✓
36	C12	0.2 M Potassium acetate, 24 % v/v Poly(acrylic acid-co-maleic acid) solution		✓
37	D1	0.1 M Tris, 60 % v/v Polypropylene glycol 400 pH 8				✗
38	D2	0.1 M HEPES, 30 % v/v Pentaerythritol ethoxylate (15/4 EO/OH), 6 % w/v Polyvinylpyrrolidone pH 7.5		✓
39	D3	45 % v/v Polypropylene glycol 400, 10 % v/v Ethanol		✓
40	D4	10 % v/v Pentaerythritol ethoxylate (3/4 EO/OH), 10 % v/v 1-Butanol		✓
41	D5	0.1 M HEPES, 12.5 % w/v Poly(acrylic acid sodium salt) 2100, 6 % v/v PPGBA 2000 pH 7		✓
42	D6	0.1 M HEPES, 6 % w/v Polyvinylpyrrolidone pH 6.5		✓
43	D7	0.1 M HEPES, 20 % v/v Jeffamine® ED-2003 pH 6.5		✓
44	D8	0.1 M Tris, 20 % v/v Glycerol ethoxylate, 10 % v/v Tetrahydrofuran pH 8		✓
45	D9	0.2 M Imidazole, 25 % v/v PPGBA 2000 pH 7				✗
46	D10	0.2 M Potassium chloride, 0.1 M HEPES, 30 % v/v PPGBA 230 pH 6.5				✗
47	D11	0.1 M Sodium chloride, 30 % v/v Polypropylene glycol 400		✓
48	D12	20 % v/v PPGBA 400, 15 % v/v 1-Propanol				✗
49	E1	0.1 M Lithium citrate tribasic tetrahydrate, 0.1 M Tris, 15 % v/v PPGBA 400 pH 8.5		✓
50	E2	0.2 M Potassium acetate, 35 % v/v Pentaerythritol propoxylate (5/4 PO/OH)		✓
51	E3	0.2 M Potassium chloride, 0.1 M Glycine, 20 % v/v Pentaerythritol ethoxylate (15/4 EO/OH) pH 9.5		✓
52	E4	0.2 M Sodium thiocyanate, 0.1 M HEPES, 40 % v/v Pentaerythritol propoxylate (5/4 PO/OH) pH 7		✓
53	E5	25 % w/v SOKALAN® CP 45		✓
54	E6	0.2 M Potassium acetate, 0.1 M MES, 15 % v/v Pentaerythritol ethoxylate (15/4 EO/OH) pH 6		✓
55	E7	0.1 M Sodium malonate dibasic monohydrate, 0.1 M HEPES, 30 % w/v Poly(acrylic acid sodium salt) 2100 pH 7		✓
56	E8	10 % v/v Ethanol, 10 % v/v PPGBA 230, 10 % v/v Jeffamine® M-600		✓
57	E9	0.1 M Lithium sulfate, 0.1 M Tris, 25 % v/v Jeffamine® ED-2003 pH 8		✓
58	E10	0.1 M Tris, 20 % w/v SOKALAN® PA 25 CL pH 8		✓
59	E11	0.1 M Lithium sulfate, 0.1 M HEPES, 25 % w/v Poly(acrylic acid sodium salt) 2100 pH 6.5		✓
60	E12	0.2 M Magnesium chloride hexahydrate, 0.1 M HEPES, 15 % w/v Poly(acrylic acid sodium salt) 2100 pH 7.5		✓
61	F1	0.1 M HEPES, 40 % v/v PPGBA 2000 pH 6.5				✗
62	F2	0.5 M Sodium chloride, 0.1 M Tris, 10 % w/v Poly(acrylic acid sodium salt) 2100 pH 8		✓
63	F3	0.1 M Potassium/sodium phosphate, 10 % v/v PPGBA 230, 15 % v/v PPGBA 400 pH 7		✓
64	F4	0.2 M Sodium chloride, 0.1 M BICINE, 20 % w/v Poly(acrylic acid sodium salt) 2100 pH 9		✓
65	F5	0.2 M Sodium malonate dibasic monohydrate, 0.1 M MES, 20 % v/v PPGBA 2000 pH 5.5				✗
66	F6	0.1 M Cesium chloride, 25 % w/v SOKALAN® CP 45		✓
67	F7	25 % w/v SOKALAN® PA 25 CL		✓
68	F8	0.2 M Lithium nitrate, 0.1 M Bis-Tris, 30 % v/v PPGBA 400 pH 6.5				✗
69	F9	0.1 M Tris, 20 % w/v Poly(acrylic acid sodium salt) 5100 pH 8		✓
70	F10	0.1 M HEPES, 28 % v/v Polyethyleneimine pH 7			✗
71	F11	0.1 M Ammonium formate, 0.1 M HEPES, 20 % w/v SOKALAN® CP 7 pH 7		✓
72	F12	0.2 M Sodium sulfate, 0.1 M Tris, 20 % w/v SOKALAN® HP 56 pH 8			✗
73	G1	0.1 M Potassium chloride, 0.1 M HEPES, 25 % w/v SOKALAN® CP 7 pH 7		✓
74	G2	0.3 M Ammonium formate, 0.1 M HEPES, 20 % w/v SOKALAN® CP 5 pH 7		✓
75	G3	40 % v/v Glycerol ethoxylate		✓
76	G4	0.1 M Tris, 30 % v/v Glycerol ethoxylate pH 8.5		✓
77	G5	55 % v/v Polypropylene glycol 400		✓
78	G6	0.2 M Lithium citrate tribasic tetrahydrate, 35 % v/v Glycerol ethoxylate		✓
79	G7	0.2 M Ammonium acetate, 0.1 M MES, 30 % v/v Glycerol ethoxylate pH 6.5		✓
80	G8	0.1 M Tris, 20 % w/v SOKALAN® CP 42, 5 % v/v Methanol pH 8		✓
81	G9	0.1 M Tris, 25 % w/v SOKALAN® CP 42, 10 % v/v Tetrahydrofuran pH 7		✓
82	G10	0.1 M Lithium acetate dihydrate, 0.1 M Bis-Tris, 20 % w/v SOKALAN® CP 42 pH 6		✓
83	G11	0.1 M Sodium chloride, 0.1 M Bis-Tris, 20 % v/v PPGBA 400 pH 5.5		✓
84	G12	0.1 M Bis-Tris, 15 % w/v SOKALAN® CP 5 pH 6		✓
85	H1	0.1 M Bis-Tris, 25 % w/v SOKALAN® CP 42 pH 6		✓
86	H2	0.2 M Ammonium formate, 25 % v/v PPGBA 400				✗
87	H3	0.1 M Tris, 20 % v/v Glycerol ethoxylate, 3 % v/v Polyethyleneimine pH 8.5		✓
88	H4	0.2 M Ammonium chloride, 0.1 M HEPES, 25 % v/v Glycerol ethoxylate pH 7.5		✓
89	H5	0.1 M Tris, 10 % w/v SOKALAN® CP 42 pH 8.5		✓
90	H6	0.1 M MES, 30 % w/v Poly(acrylic acid sodium salt) 5100, 10 % v/v Ethanol pH 6		✓
91	H7	0.2 M Potassium citrate tribasic monohydrate, 15 % w/v SOKALAN® CP 42		✓
92	H8	0.1 M Tris, 30 % w/v SOKALAN® CP 42 pH 8.5		✓
93	H9	0.2 M Ammonium acetate, 0.1 M HEPES, 25 % w/v SOKALAN® HP 56 pH 7			✗
94	H10	0.1 M Tris, 25 % w/v SOKALAN® CP 5 pH 8.5			✗
95	H11	0.2 M Ammonium formate, 10 % w/v Polyvinylpyrrolidone, 20 % w/v PEG 4000		✓
96	H12	0.1 M Tris, 15 % w/v Polyvinylpyrrolidone, 25 % w/v PEG 5000 MME pH 8		✓
